# Supplementary material for: Pregnancy trained decidual NK cells protect pregnancies from harmful Fusobacterium nucleatum infection
Source: PLoS Pathog. 2024 Jan 12;20(1):e1011923. doi: 10.1371/journal.ppat.1011923 (PMC10826933; doi:10.1371/journal.ppat.1011923)
Supplement: S1 Data — (XLSX) [file ppat.1011923.s002.xlsx]

## Sheet: Tabelle1
Fig1B
	Mean	SD	N
non-PTdNK Untreated	1.32667	0.391338	3
non-PTdNK FN WT	0.656	0.010149	3
Fig1C
	Mean	SD	N
pbNK Untreated	0.632667	0.043616	3
pbNK FN WT	0.409	0.044993	3
Fig1D
	Mean	SD	N
PTdNK Untreated	0.395667	0.05305	3
PTdNK FN WT	0.994667	0.119069	3
Fig1E
	Mean	SD	N
PTdNK Untreated	0.395667	0.05305	3
PTdNK FN K50	0.366333	0.044636	3
Fig2A
	Mean	SD	N
FN WT Untreated	1	0.047122	3
FN WT non-PTdNK	0.938303	0.071657	3
Fig2B
	Mean	SD	N
FN WT Untreated	1	0.047122	3
FN WT PTdNK	0.750643	0.057883	3
Fig2C
	Mean	SD	N
FN K50 Untreated	1	0.008287	3
FN K50 PTdNK	1.1866	0.205185	3
Fig2D
	Mean	SD	N
PTdNK Untreated	35.7467	2.52264	3
PTdNK 721.221	56.5333	5.01971	3
PTdNK 721.221 HLA-G	82.55	2.82005	3
PTdNK FN WT	34.0367	0.620108	3
PTdNK FN K50	31.72	3.63885	3
Fig2E
	Mean	SD	N
PTdNK Untreated	0.498333	0.118564	3
PTdNK FN WT 1:1	0.745	0.065138	3
PTdNK FN WT 1:50	2.547	0.169706	3
Fig2F
	Mean	SD	N
FN unt	34	10.139	6
preFN - GNLYab	24.6667	10.1915	6
preFN + GNLYab	35.8333	11.479	6
Fig2G
	Mean	SD	N
RKO FN unt	203.333	20.8167	3
preFN - GNLYab	22	4	3
preFN + GNLYab	280	90	3
Fig3A		Geometric Mean
		Control	Staining
PTdNKs TIGIT		1.93	2.3
pbNKs TIGIT		2.77	54.29
PTdNKs PNA		2.38	15.01
pbNKs PNA		3.05	3.73
Fig3B
	Mean	SD	N
PTdNK Untreated	0.555	0.388909	3
PTdNK FN WT	30.2067	7.38604	3
PTdNK FN Fap2 def. mut.	3.14667	1.2548	3
Fig3C
	Mean	SD	N
PTdNK Untreated	0.555	0.388909	3
PTdNK FN WT	30.2067	7.38604	3
PTdNK FN WT GalNAc [4.5µM]	20.5433	2.95504	3
PTdNK FN WT GalNAc [22µM]	11.88	2.80551	3
PTdNK FN WT GalNAc [45µM]	7.30333	1.3742	3
Fig4B
GNLY-tg PBS ctrl	1.215	1.253	0.85	1.305	1.17	1.153	1.229	1.155	1.058	1.084	1.058	0.969	0.884	0.903	1.137	1.136	1.082	1.29	0.86	1.37	1.48	1.34	1.33	1.28	1.41	1.38	0.83	0.89	0.79	0.78	0.85	0.85	0.9	0.64	0.66	0.64	0.59	0.61	0.62	0.7	0.59	1.12	1.12	1.14	1.07	1.2	1.09	1.13	1.13
GNLY-tg FN WT	1.14	1.185	1.161	1.47	1.125	1.161	1.09	1.199	1.003	1.036	1.122	1.152	1.025	0.764	0.366	0.903	0.78	0.801	0.804	0.938	0.952	0.97	0.912	0.967	0.955	1.026	1.191	1.041	1.152	1.224	1.244	1.31	1.19	1.15	1.28	1	1.11	1.07	1.09	1.03	1.1	1.08	1.13	1.04	1.22	1.21	1.27	1.31	1.08
GNLY-tg FN K50	1.069	1	0.963	1.096	1.121	0.88	1.072	1.071	1.157	1.21	1.166	1.213	1.24	1.25	1.27	1.016	1.091	0.99	1.002	1.072	1.073	1.033	1.119	1.08	0.983	1.088	1.074	0.916	1.099	0.984	1.005	1.033	1.057
WT PBS ctrl	1.361	1.288	1.094	1.018	0.992	1.026	1.034	1.119	1.106	1.009	1.054	1.084	1.013	0.931	0.993	1.104	0.945	1.147	1.227	1.298	1.219	1.194	1.184	1.21	1.213	1.16
WT FN WT	1.13	1.31	0.88	1.073	1.055	1.111	0.865	0.727	0.769	0.849	0.749	0.826	0.758	0.846	1.088	1.038	0.994	0.927	1.062	1.052	0.964	1.054	1.086	1.073	0.961	1.127	1.046	1.09	0.945	0.889	1.127	1.054	1.019	1.156
WT FN K50	1.242	1.318	1.204	1.142	1.27	1.188	1.303	1.106	0.979	1.008	1.077	1.128	1.071
Fig4C
GNLY-tg PBS ctrl	1.047	0.975	1.122	1.178	1.098	1.108	1.186	1.128	1.12	1.034	0.983	1.026	1.08	1.175	1.15	1.27	1.12	1.14	1.15	1.19	1.19	1.28	1.12	1.03	1.08	1.4	1.51	1.44	1.3	1.22	1.12	1.24	1.09	1.19	1.01	1.06	1.1	1.02	1.2	1.31	1.26	1.24	0.97	1.08	1.33	1.18
GNLY-tg FN WT	0.964	1.095	1.006	1.01	1.041	0.988	1.05	0.547	0.585	0.589	0.615	0.591	1.126	1.09	1.035	1.214	1.145	1.081	1.131	1.083	1.061	1.112	1.082	1.122	0.978	1.053	0.995	1.07	1.007	1.085	0.845	1.13	1.16	1.112	1.18	1.125	1.102	1.152	0.901	1.202	1.197	1.228	1.15	1.06	1.23	1.16	0.85	0.91	0.86
WT PBS ctrl	1.224	1.176	1.225	1.175	1.22	1.2	1.268	1.211	1.183	1.054	1.118	1.135	1.098	0.993	1.272	1.377	1.214	1.294	1.368	1.033	1.228	1.265	1.321	1.374	1.127	1.107	1.188	0.613	0.632	0.642	0.593	0.633	0.57	0.467	1.323	1.257	1.268	1.243	1.322	0.641	0.683	0.645	0.669	0.66	0.705	0.658	0.609	1.256	1.211
WT FN WT	0.863	0.966	0.805	0.836	0.825	0.964	0.885	0.943	1.128	1.135	1.145	1.15	1.168	1.08	0.592	0.623	0.574	0.592	0.596	0.673	0.58	0.845	0.926	0.859	0.9	0.989	0.866	0.571	0.594	0.606	0.549	0.628	0.506	0.553	0.681
SuppFig1B
	GNLY PBS			GNLY 726			WT PBS			WT 726
	Mean	SD	N	Mean	SD	N	Mean	SD	N	Mean	SD	N
NCR1+	2.6825	0.368001	4	3.1725	0.578237	4	4.45	1.56476	4	2.405	0.530314	4
NCR1/CD3+	0.3425	0.108743	4	1.71	0.692002	4	0.4125	0.525063	4	0.5025	0.110868	4
SuppFig1C
	GNLY PBS			GNLY FN			WT PBS			WT FN
	Mean	SD	N	Mean	SD	N	Mean	SD	N	Mean	SD	N
CD3+	47.675	13.5368	4	22.6075	2.72363	4	19.6	5.44099	4	45.24	18.4827	4
CD4+	3.0275	2.69001	4	2.89	2.06267	4	4.4425	3.92657	4	9.6425	2.76657	4
CD4/CD3+	22.3675	3.20348	4	14.4325	2.21318	4	11.0175	5.88281	4	16.635	3.12127	4
CD8+	2.4275	2.46882	4	1.5225	1.72456	4	3.0375	3.65068	4	2.335	1.90586	4
CD8/CD3+	11.395	1.16957	4	4.38	2.43646	4	3.5	4.11632	4	3.3175	2.21264	4
[truncated: 13 more columns]
